# Supplementary material for: Comparison of Antiviral Immune Responses in Healthy Cats Induced by Two Immune Therapeutics
Source: Pathogens. 2024 Jul 22;13(7):602. doi: 10.3390/pathogens13070602 (PMC11280254; doi:10.3390/pathogens13070602)
Supplement: Supplementary file 1 [file pathogens-13-00602-s001.zip]

Archive with 1 entries (1 files):
- pathogens-3024340-supplementary.pdf
